# Supplementary material for: Primary cilia control cellular patterning of Meibomian glands during morphogenesis but not lipid composition
Source: Commun Biol. 2023 Mar 17;6:282. doi: 10.1038/s42003-023-04632-5 (PMC10023665; doi:10.1038/s42003-023-04632-5)
Supplement: Supplementary file 4 — Supplementary Data 1 [file 42003_2023_4632_MOESM4_ESM.xlsx]

## Sheet: Fig. 1c
Number of MGs at P6			MG area (um2) at P6			Number of MGs at P8			MG area (um2) at P8
Ctrl	cKO		Ctrl	cKO		Ctrl	cKO		Ctrl	cKO
24	21		16380.6	21864		21	19		34015.9	38747.5
18	22		16540.9	22408.5		22	20		33950.9	38687.4
20	22		20032.7	29040.4		23	22		31335.1	31361.8
22	22		21096	27136.4		21	23		28180.9	38340.7
20	19		24371.1	26438.5		22	22		37047.5	36657.1
21			14007.4			24	22		27234.8	30232.6
22			21484.6			22	23		34743.6	33996.8
22			21330.3			24	20		33845.5	53186.7
24			16459.5			23	23		34787	57396.1
21			17341.6			24			32123.7
22			18152.3			24			32394.1
23			15721.5			23			30201.7
25			15564			21			36372.3
22			16937.6
22			22044.4
19			30870.8
23			27295.2
16			16096.5
21			18526.9
22			16251.7

## Sheet: Fig. 2d
PCA analysis	Mouse	Condition	t[1]	t[2]
	Mouse 1	Ctrl	431.117	84.2376
	Mouse 2	Ctrl	-861.557	-427.789
	Mouse 3	Ctrl	368.74	730.586
	Mouse 4	Ctrl	-980.416	698.534
	Mouse 5	Ctrl	197.401	-156.821
	Mouse 6	Ctrl	339.085	105.688
	Mouse 7	Ctrl	346.567	432.865
	Mouse 8	Ctrl	-249.7	-529.692
	Mouse 9	cKO	305.469	-123.734
	Mouse 10	cKO	138.138	368.095
	Mouse 11	cKO	-1014.94	-163.157
	Mouse 12	cKO	-608.993	82.0522
	Mouse 13	cKO	460.079	-98.744
	Mouse 14	cKO	546.5	-429.117
	Mouse 15	cKO	232.609	-640.723
	Mouse 16	cKO	349.904	67.7202

## Sheet: Fig. 2e
LC-MS peak areas
Ctrl	cKO
1.77552e+07	2.24576e+07
1.67623e+07	2.82977e+07
1.07312e+07	3.90303e+07
1.10377e+07	3.02302e+07
1.60876e+07	3.23564e+07
1.58349e+07	1.63149e+07

## Sheet: Fig. 3g
Number of ciliated cells (%)
P3	P6	P8	P12	P25
93.4814	66.7413	55.1555	21.374	8.81834
71.9251	78.5965	73.9743	42.5121	18.5185
61.4987	57.8057	73.2911	19.0476	6.25

## Sheet: Fig. 3h
Number of ciliated cells (%)
P12 duct	P12 acini	P25 duct	P25 acini
31.8182	21.374	11.1857	0
21.913	42.5121	20.9607	0
36.6197	19.0476	26.7857	0
		10	0

## Sheet: Fig. 4d
Proliferation rate in MG (%)
Ctrl total P4	cKO total P4	Ctrl total P6	cKO totalP6	Ctrl total P21	cKO total P21
48.5795	39.4161	23.2186	20.1384	7.14492	4.95818
42.7056	35.3116	25.8411	20.1895	5.9795	6.21786
42.2512	27.2727	27.4164	22.5719	6.31133	5.34031
39.2989	43.6306	26.0355	22.8356	6.52055	4.5511
36.2613	41.7004

## Sheet: Fig. 4e
Proliferation rate in MG (%)
Ctrl distal P4	Ctrl proximal P4	cKO distal P4	cKO proximal P4	Ctrl distal P6	Ctrl proximal P6	cKO distal P6	cKO proximal P6	Ctrl distal P21	Ctrl proximal P21	cKO distal P21	cKO proximal P21
59.8684	40	38.3562	40.625	24.6858	20.8098	19.9324	18.4906	7.91711	6.23033	4.79452	5.40661
50.3226	37.3874	38.4615	31.6129	28.4173	21.5253	22.7902	16.6864	6.2681	5.34247	5.75423	7.40433
49.1124	33.8182	34.8958	19.6891	30.7634	22.2415	22.209	23.1214	6.58093	5.59965	5.80092	4.82196
52.7027	23.1707	47.4026	40	26.793	22.5246	23.4756	23.8693	6.58745	6.3591	4.43871	4.87265
47.619	26.0684	43.5185	40.2878

## Sheet: Fig. 4g
Cell death rate in MG (%)
Ctrl total	cKO total	Ctrl distal	Ctrl proximal	cKO distal	cKO proximal
2.11099	5.27426	2.27418	1.34327	2.42538	7.13876
8.31758	6.50339	6.5445	12.9252	3.98716	11.9499
5.12686	5.89476	4.39641	7.14329	3.21227	9.53933

## Sheet: Fig. 4h
Cell death rate in MG duct (%)
Ctrl total	cKO total	Ctrl distal	Ctrl proximal	cKO distal	cKO proximal
21.8279	46.6374	25.7353	16.1687	32.1057	56.5259
19.9434	27.3623	27.1808	10.8768	25.7796	30.4707
20.8659	36.9017	26.4168	13.5044	28.8736	43.4867

## Sheet: Fig. 5f
MG length increase (%)
Ctrl	cKO
100	82.8776
100	71.7793
100	78.3253
100	77.6607

[truncated: 11 more sheets: Fig. 5g, Fig. 5l, Fig. 6a, Fig. 6b, Fig. 6d, Fig. 6f, Fig. 6g, Fig. 6i, Suppl Fig. 2, Suppl Fig. 3, Suppl Fig. 4]
